# Supplementary material for: The diagnostic value of dual-energy CTA for visualising below the knee arteries in peripheral arterial disease: A systematic review
Source: Eur J Radiol Open. 2025 Nov 7;15:100704. doi: 10.1016/j.ejro.2025.100704 (PMC12639553; doi:10.1016/j.ejro.2025.100704)
Supplement: Supplementary file 2 — Supplementary material [file mmc2.xlsx]

## Sheet: All studies
Authors	Year	Study type	Participants (N)	Males (N)	Age (mean)	Fontaine III + IV	CT-scan (bijv DSCT 61 slice)	DECT technique	Section thickness (mm)	Increment (mm)	Rotation time (s)	Beam collimation (mm)	Pitch	Dual Energy Low keV	Dual Energy Low mAs	Dual Energy High keV	Dual Energy high mAs	Contrast medium	Contrast concentration (mg/ml)	Maximum flow rate (mL/s)	Total contrast dose	Threshold HU for scanning	Threshold HU location	Radiaton dose (CTDIvol), in mGy	CTDIvol SD (mGy)	Dose Length Product (DLP, mGycm)	DLP SD (mGycm)	Effective Dose E (mSv)	VMI	Reconstruction Algorithm	Postprocessing application	Digital Subtraction Angiography (DSA)	SNR	SNR SD	CNR	CNR SD	Sensitivity DE in lower leg	Sensitivity 95% CI	Specificity DE in lower leg	Specificity 95% CI	Accuarcy	Image Quality (Subjective)	Image quality scoring scale
Brockmann et al	2008	Prospective	20	16	67	9 (45%)	DSCT 64 slices (Somamtom Definition)	2 tubes	1.5	1	0.5	14x1,2	0.6	80	385	140	90	Imeron	300	4	140 ml	200 HU	Aorta	6.6	Range 4,6-8,6	745	Range 561–1074	N.A.	-	Bone removal	InSpace	Yes	N.A.	N.A.	N.A.	N.A.	100	N.A.	86.9	N.A.	90	N.A.	N.A.
Bucolo et al	2023	Retrospective	77	41	79.2	N.A.	DSCT 384 slices (Somatom Force)	2 tubes	1	1	0.5	2x192x0,6	0.6	90	73	150	45	Iomeron	400	4	N.A.	120 HU	Aorta	N.A.	N.A.	N.A.	N.A.	N.A.	40 kV, 55 kV, 70 kV, 85 kV, 100 kV	VMI+	CT Dual Energy	No	23,28 (55keV)	0,76 (55keV)	21,46 (55keV)	0,78 (55keV)	N.A.	N.A.	N.A.	N.A.	N.A.	Image quality, image noise, and diagnostic assessability of vessel contrast	5 point scale
De Santis et al	2019	Retrospective	88	53	65.9	16 (18,2%)	DSCT 384 slices (Somatom Force)	2 tubes	1.5	1	N.A.	2x64x0,6	0.7	90	95	150	59	Iodixanol	320	3	0,9 ml/kg. Maximum 90 ml	115 HU	Aorta	4.3	1.7	581.3	234.7	3,5 (SD 1,6 mSv)	-	Calcium subtraction plaque removal	eXamine version 0.9.12.23196	Yes (n = 45)	N.A.	N.A.	13.1	6.7	N.A.	N.A.	N.A.	N.A.	N.A.	Assessability of vessel contrast and quality of calcium subtraction	5 point scale
Gruschwitz et al	2022	Retrospective	118	64	75.6	71 (60,1%)	DSCT 384 slices (Somatom Force)	2 tubes	1.5	1	0.25	128x0,6	0.3	90	150	150	94	Iomeron		3	110 ml	100 HU	Aorta	6	1.2	717.8	151.6	N.A.	40 kV, 50 kV, 60 kV, 80 kV, 120 kV	VMI+	CT Dual Energy	Yes	25,4 (50keV)	12,2 (50keV)	21,9 (50keV)	12,0 (50keV)	100	N.A.	100	N.A.	100	Runoff vessel attenuation and image noise	5 point scale
Huang et al	2012	Prospective	25	13	68	N.A.	DSCT 64 slices (Somamtom Definition)	2 tubes	1.5	1	0.5	14x1,2	0.55	80	448	140	115	Isovue	300	3	100 ml	150 HU	Aorta	N.A.	N.A.	N.A.	N.A.	N.A.	-	Spectral iodine extraction	DE-Composer and Hard Plaques Removal	Yes	N.A.	N.A.	Specified per calf artery	Specified per calf artery	N.A.	N.A.	N.A.	N.A.	N.A.	N.A.	N.A.
Jia et al	2020	Retrospective	182	141	66	N.A.	256-slice CT scanner (Revolution CT, GE)	Kilovolt switching	1.25	N.A.	1	N.A.	0.98	80	185	140	-	Omnipaque	350	4	95 ml	150 HU	Aorta	5.7	1.45	660.47	140.84	3.80 (SD 0.80)	50 kV	N.A.	Gemstone Spectral Imaging (GSI) Viewer	Yes	19,92 (50keV)	9,39 (50keV)	45,6 (50keV)	16,61 (50keV)	92.8	N.A.	97.34	N.A.	95.91	Overall image quality	4 point scale
Kau et al	2011	Retrospective	58	35	72.5	40 (69%)	DSCT 64 slices (Somamtom Definition)	2 tubes	1.5	1	0.5	14x1,2	0.6	80	390	140	90	Iomeron	400	4	1,5 ml/kg. Mean 118 ml	150 HU	Aorta	N.A.	N.A.	N.A.	N.A.	N.A.	-	Bone and plaque removal	N.A.	Yes	N.A.	N.A.	N.A.	N.A.	91	87-95	51	43-59	74	Quality of bone removal	3 point scale
Klink et al	2017	Retrospective	94	62	72.7	106 (86%)	DSCT 64 slices (Somamtom Definition)	2 tubes	1.5	1	0.5	64x1.2	1	80	270	140	50	Ultravist	370	4	80 ml	150 HU	N.A.	N.A.	N.A.	N.A.	N.A.	N.A.	-	Bone and plaque removal	VE25A	Yes	N.A.	N.A.	N.A.	N.A.	86	N.A.	49	N.A.	N.A.	Overall image quality	Not adequate, acceptable, good, excellent
Koo et al	2022	Retrospective	100	83	70.4	63 (63%)	DSCT 384 slices (Somatom Force)	2 tubes	1.5	1	0.5	N.A.	0.45	100	124	150	69	Pamiray		5	1,5 ml/kg. Mean 93 ml	150 HU	N.A.	N.A.	N.A.	N.A.	N.A.	N.A.	-	Plaque removal	N.A.	Yes	N.A.	N.A.	N.A.	N.A.	3D MIP: 99,06, MPR 98,11	N.A.	3D MIP: 75.59, MPR: 90,55	N.A.	3D MIP: 87,32, MPR 94,33	Overall image quality	3 point scale
Kosmala et al	2020	Retrospective	111	63	75	85 (76%)	DSCT 384 slices (Somatom Force)	2 tubes	1.5	N.A.	0.25	128x0.6	0.3	90	150	150	94	Iomeron	350	3	110 ml	100 HU	Aorta	5.9	1.2	717.1	152.2	N.A.	-	Bone and plaque removal	N.A.	Yes	N.A.	N.A.	N.A.	N.A.	3D MIP: 97,6, MPR 98,8	3D MIP: 94,4-100, MPR 96,5-100	3D MIP: 40,0, MPR 60,0	3D MIP: 10,0-70,0, MPR 29,6-09,4	3D MIP: 91,5, MPR 94,7	N.A.	N.A.
Meyer et al	2008	Prospective	50	34	67.7	11 (22%)	DSCT 64 slices (Somamtom Definition)	2 tubes	1	0.7	0.33	2x32x0,6	0.65	80	238	140	56	Iomeron	400	4	100 ml	250 HU	Aorta	4.1	Range 2,8-6,2	N.A.	N.A.	N.A.	-	Bone and plaque removal	Body bone removal	No	N.A.	N.A.	N.A.	N.A.	96.6	88,3-99,6	38.7	31,9-45,6	N.A.	N.A.	N.A.
Sommer et al	2009	Prospective	51	37	70.0	12 (24%)	DSCT 64 slices (Somamtom Definition)	2 tubes	1.5	1	0.5	64x0,6	0.7	80	340	140	80	Ultravist	370	5.5	160	N.A.	Aorta	7.48	N.A.	1089	187	9.8	-	Bone removal	InSpace	No	N.A.	N.A.	N.A.	N.A.	N.A.	N.A.	N.A.	N.A.	N.A.	Overall image quality	3 point scale
Sudarski et al	2013	Retrospective	18	42	71	N.A.	DSCT 64 slices (Somamtom Definition)	2 tubes	1.5	1	0.5	14x1,2	0.6	80	440	140	80	Imeron	400	5	120 ml	100 HU	Aorta	N.A.	N.A.	N.A.	N.A.	N.A.	40 kV, 50 kV, 60 kV, 80 kV, 90kV, 100kV, 110kV,120 kV	VMI	Dual Energy, VA21	No	5 (60keV)	3 (60keV)	66 (60keV)	43 (60keV)	N.A.	N.A.	N.A.	N.A.	N.A.	N.A.	N.A.
Wichmann et al	2016	Retrospective	48	32	63.3	23 (48%)	DSCT 384 slices (Somatom Force)	2 tubes	1.5		N.A.	2x64x0.6	0.7	90	95	150	59	Visipaque	320	2.5	75 ml	115 HU	Aorta	3.7	1.5	501.0	192.6	N.A.	40 kV, 50 kV, 60 kV, 80 kV, 90kV, 100kV, 110kV,120 kV	VMI and VMI+	CT Dual Energy	Yes (N = 21)	15,2 (50keV)	7 (50keV)	12,9 (50keV)	6,7 (50keV)	N.A.	N.A.	N.A.	N.A.	N.A.	Runoff vessel attenuation and image noise	5 point scale
Yamamoto	2009	Prospective	20	11	73	10 (50%)	64 slice DSCT (Somatom Definition)	2 tubes	1	0.75	0.5	2x32x0.6	Modulated per patient	80	405	140	95	Iopamidol	370	3.5	120 ml	150 HU	Aorta	N.A.	N.A.	N.A.	N.A.	N.A.	-	Bone removal	Dual Energy	No	N.A.	N.A.	N.A.	N.A.	N.A.	N.A.	N.A.	N.A.	N.A.	Vessel visibility and vesel alterations	3 point scale
Zhou et al	2015	Prospective	0	44	73		64-slice CT (Philips Brilliance 64)	N.A.	1.5	0,75 (increment)	0.75	64 x 0.625	1.1	80	300			Iopromide	370	4	70-90 ml + 40 ml saline	100	Lower abdominal aorta	N.A.		New protocol 696.06 ± 84.97			N.A.	N.A.	Energy		New protocol:17.15 ± 6.06, regular protocol 28.22 ± 7.31.(P < 0.001)		N.A.		N.A.		N.A.		N.A.						exclueded
